# Supplementary material for: Social Network Analysis and Nutritional Behavior: An Integrated Modeling Approach
Source: Front Psychol. 2016 Jan 29;7:18. doi: 10.3389/fpsyg.2016.00018 (PMC4731493; doi:10.3389/fpsyg.2016.00018)
Supplement: Supplementary file 2 [file DataSheet2.zip]

Archive with 3 entries (2 files):
- File S2 Model Code.rtf
- __MACOSX/
- __MACOSX/._File S2 Model Code.rtf
